# Supplementary material for: Comprehensive single-cell transcriptomic reveals different destinies of melanocytes and dynamic changes of immune microenvironment in a psychological stress-induced leukoderma and leukotrichia mouse model
Source: Mol Med. 2025 May 14;31:186. doi: 10.1186/s10020-025-01236-z (PMC12076869; doi:10.1186/s10020-025-01236-z)
Supplement: Supplementary file 7 — Supplementary Material 7 [file 10020_2025_1236_MOESM7_ESM.xlsx]

## Sheet: scRNA_group_proportion-skin
Cluster	Sample	Number	Proportion		Sum
KC	Con-Skin	16900	0.55		Con-skin	30726	72011
KC	Cums-Skin	25508	0.6179		Cums-skin	41285
Melanocyte	Con-Skin	238	0.0077
Melanocyte	Cums-Skin	186	0.0045
UFC	Con-Skin	3169	0.1031
UFC	Cums-Skin	3809	0.0923
IB	Con-Skin	1963	0.0639
IB	Cums-Skin	2916	0.0706
OB	Con-Skin	2926	0.0952
OB	Cums-Skin	3377	0.0818
SG	Con-Skin	3315	0.1079
SG	Cums-Skin	2307	0.0559
Fibroblast	Con-Skin	801	0.0261
Fibroblast	Cums-Skin	1179	0.0286
Endothelial	Con-Skin	690	0.0225
Endothelial	Cums-Skin	1050	0.0254
Pericyte	Con-Skin	552	0.018
Pericyte	Cums-Skin	510	0.0124
Schwann cell	Con-Skin	79	0.0026
Schwann cell	Cums-Skin	156	0.0038
Immune cell	Con-Skin	93	0.003
Immune cell	Cums-Skin	287	0.007

## Sheet: scRNA_group_proportion-spleen
Cluster	Sample	Number	Proportion		Sum
B cell	Con-Spleen	22209	0.6416		Con-Spleen	34614	73860
B cell	Cums-Spleen	21898	0.558		Cums-Spleen	39246
Plasma cell	Con-Spleen	260	0.0075
Plasma cell	Cums-Spleen	751	0.0191
T/NK cell	Con-Spleen	9190	0.2655
T/NK cell	Cums-Spleen	12514	0.3189
Myeloid cell	Con-Spleen	2496	0.0721
Myeloid cell	Cums-Spleen	3256	0.083
Proliferating cell	Con-Spleen	459	0.0133
Proliferating cell	Cums-Spleen	827	0.0211
